# Supplementary material for: Rupture of the anterolateral papillary muscle without significant coronary stenosis: a surgical emergency
Source: Eur Heart J Case Rep. 2025 Jul 17;9(8):ytaf337. doi: 10.1093/ehjcr/ytaf337 (PMC12315527; doi:10.1093/ehjcr/ytaf337)
Supplement: ytaf337_Supplementary_Data [file ytaf337_supplementary_data.zip]

Archive with 6 entries (6 files):
- Video material suplementar - 2C.avi
- Video material suplementar - 4C.avi
- Video material suplementar - Color.avi
- Video material suplementar - LCA.avi
- Video material suplementar -RCA.avi
- Video material suplementar - LAD RAO-CRA.mp4
